# Supplementary material for: Culturable Nasal Bacteria in Chronic Rhinosinusitis with Nasal Polyps: A Single-Center Observational Pilot Study
Source: Diseases. 2026 Jul 22;14(7):264. doi: 10.3390/diseases14070264 (PMC13409259; doi:10.3390/diseases14070264)
Supplement: Supplementary file 1 [file diseases-14-00264-s001.zip]

Archive with 1 entries (1 files):
- diseases-4413647-supplementary.pdf
